# Supplementary material for: Female Community Health Volunteer-led intervention for hypertension prevention and control in rural Nepal: A hybrid type 2 effectiveness-implementation design
Source: PLOS Glob Public Health. 2026 Jul 6;6(7):e0006057. doi: 10.1371/journal.pgph.0006057 (PMC13336210; doi:10.1371/journal.pgph.0006057)
Supplement: S1 Data — (XLSX) [file pgph.0006057.s006.xlsx]

## Sheet: Sheet1
ID	Gender(1= Male, 2 =Female)	age(in years)	Education	Ethnicity	group_code	cluster	baseline_sbp	endline_sbp	baseline_dbp	endline_dbp	gdr_score_baseline	gdr_score_baseline	hkls_total_baseline	hkls_total_endline	cat_bmi_endline	cat_bmi_baseline	control_endline	control_baseline	rev_hillbone_total_baseline	rev_hillbone_total_el	rev_medication_subscale_baseline	rev_medication_subscale_endline
P001	2	62	Primary	Brahmin/chhetri	2	HF10	141.5	145	83	75	13	9	4	9	normal	overweight	0	0	2		2
P002	1	66	Primary	Brahmin/chhetri	1	HF01	147	146	88.5	85.5	14	9	16	21	overweight	overweight	0	0	6	16	2	9
P003	1	71	Illiterate	Brahmin/chhetri	1	HF02	143	137	87.5	71	12	9	16	17	overweight	overweight	1	0	14	16	9	9
P004	1	64	Illiterate	Brahmin/chhetri	1	HF02	127.5	122.5	85	78	13	9	15	7	normal	normal	1	1	14	16	9	9
P005	2	47	secondary or higher	Brahmin/chhetri	1	HF08	128.5	134.5	74	89.5	11	7	17	10	overweight	overweight	1	1	14	17	9	10
P006	1	48	Primary	Dalit	1	HF08	139.5	153.5	92.5	102.5	11	7	16	12	overweight	overweight	0	0	14	20	9	11
P007	2	60	secondary or higher	Brahmin/chhetri	1	HF08	152	155.5	92	103.5	10	10	0	16	overweight	overweight	0	0	14	20	9	11
P008	1	54	Primary	Brahmin/chhetri	1	HF02	116	129.5	79.5	80	13	8	16	21	overweight	overweight	1	1	14	20	9	12
P009	1	58	Illiterate	Brahmin/chhetri	1	HF08	121.5	147	77.5	91.5	12	9	17	14	overweight	overweight	0	1	14	25	9	16
P010	2	62	secondary or higher	Brahmin/chhetri	1	HF08	133	148	94	103	10	8	4	12	normal	normal	0	0	14	18	9	9
P011	1	46	secondary or higher	Brahmin/chhetri	1	HF08	129	142.5	87.5	91.5	11	11	16	16	overweight	overweight	0	1	14	22	9	10
P012	1	57	Illiterate	Janjati	2	HF11	126	122.5	83.5	82	11	7	0	13	overweight	overweight	1	1	14	20	9	9
P013	1	64	Illiterate	Brahmin/chhetri	2	HF07	116.5	117.5	68	78	12	11	10	13	normal	normal	1	1	14	22	9	13
P014	2	58	Primary	Janjati	2	HF10	153.5	144.5	98	98.5	12	8	15	15	normal	normal	0	0	14	18	9	9
P015	1	74	Illiterate	Janjati	2	HF09	114	113	72	83	12	10	12	14	normal	overweight	1	1	14	19	9	12
P016	1	61	Primary	Janjati	2	HF10	124	128.5	88.5	81	13	8	12	0	normal	overweight	1	1	14		9
P017	1	63	Illiterate	Brahmin/chhetri	2	HF09	134	153.5	85	94	10	7	17	19	overweight	overweight	0	1	14	17	9	10
P018	1	67	Illiterate	Janjati	2	HF11	147	140	83.5	73.5	11	10	0	17	overweight	normal	0	0	14	18	9	9
P019	2	41	Illiterate	Janjati	2	HF11	137.5	147	94.5	93.5	11	9	0	19	normal	normal	0	0	14		9
P020	2	51	secondary or higher	Brahmin/chhetri	2	HF11	146.5	140	95	90	11	8	0	20	normal	overweight	0	0	14	18	9	9
P021	1	48	Illiterate	Brahmin/chhetri	2	HF11	146	140.5	94.5	92.5	10	8	0	18	overweight	overweight	0	0	14	20	9	10
P022	1	56	Illiterate	Brahmin/chhetri	2	HF11	150	129	100	91	11	8	0	16	normal	overweight	0	0	14		9
P023	1	72	Illiterate	Brahmin/chhetri	1	HF01	126	150	91.5	82.5	11	7	17	18	normal	normal	0	0	15	17	9	9
P024	1	50	Primary	Janjati	1	HF03	122.5	138	77	91.5	14	6	14	18	overweight	overweight	0	1	15	22	10	14
P025	2	75	Primary	Brahmin/chhetri	1	HF03	134.5	127.5	86	83.5	12	7	12	19	overweight	overweight	1	1	15	16	9	9
P026	1	39	secondary or higher	Janjati	1	HF12	97	129.5	70	91.5	12	8	14	17	overweight	overweight	0	1	15	16	9	9
P027	1	54	Illiterate	Janjati	2	HF11	142	156.5	83	79.5	12	10	19	1	overweight	overweight	0	0	15	19	9	9
P028	2	38	Primary	Janjati	2	HF09	118	131	74.5	81	14	8	14	21	normal	normal	1	1	15	23	9	14
P029	1	43	Primary	Janjati	2	HF09	132.5	154	87.5	92.5	14	8	17	16	overweight	overweight	0	1	15	20	9	9
P030	2	71	secondary or higher	Janjati	2	HF10	123	151.5	80.5	93	13	9	15	9	normal	normal	0	1	15	25	9	14
P031	1	74	Primary	Janjati	2	HF10	123	110.5	81	70.5	13	8	18	17	overweight	overweight	1	1	15	17	10	9
P032	1	71	Illiterate	Janjati	2	HF10	149.5	135	88.5	70	12	6	21	11	overweight	overweight	1	0	15	32	9	21
P033	2	66	Primary	Brahmin/chhetri	2	HF09	160	140.5	87	90	14	7	20	20	overweight	overweight	0	0	15	18	9	9
P034	2	67	Illiterate	Janjati	2	HF09	170.5		86		13		9			normal		0	15		9
P035	2	71	Primary	Janjati	2	HF06	149.5	129	81.5	80	13	8	15	22	normal	normal	1	0	15	16	9	9
P036	2	75	Illiterate	Janjati	2	HF06	149.5		76		12		13			normal		0	15		9
P037	1	66	Illiterate	Brahmin/chhetri	2	HF11	121.5	120	85	76.5	12	7	0	12	overweight	normal	1	1	15	19	10	9
P038	2	48	secondary or higher	Brahmin/chhetri	2	HF07	113	130	74	93.5	12	10	15	20	overweight	normal	0	1	15	20	10	10
P039	2	61	secondary or higher	Janjati	1	HF02	126	126	81	89.5	13	8	18	17	overweight	normal	1	1	16	19	9	9
P040	1	73	Illiterate	Janjati	1	HF12	140.5	146.5	90.5	88.5	12	7	16	14	overweight	overweight	0	0	16	20	10	13
P041	2	65	Illiterate	Brahmin/chhetri	1	HF04	144	112	98	89.5	12	6	19	21	normal	overweight	1	0	16	18	9	10
P042	2	73	Illiterate	Janjati	1	HF01	123	127.5	86	82.5	8	7	13	15	overweight	normal	1	1	16	18	9	9
P043	1	67	Illiterate	Brahmin/chhetri	1	HF02	108.5	122.5	61.5	70.5	12	7	13	16	overweight	overweight	1	1	16	17	10	9
P044	1	57	secondary or higher	Janjati	1	HF04	127.5	127	93.5	99	12	7	14	19	overweight	overweight	0	0	16	18	9	9
P045	1	62	Illiterate	Janjati	1	HF12	145.5	171	94.5	113	12	8	9	14	overweight	overweight	0	0	16	20	10	11
P046	1	70	Illiterate	Brahmin/chhetri	1	HF08	114	124.5	76	81.5	12	7	13	16	normal	normal	1	1	16	15	9	9
P047	2	61	secondary or higher	Brahmin/chhetri	2	HF06	123.5	130.5	69	89	11	8	11	21	normal	normal	1	1	16	17	9	9
P048	1	65	Illiterate	Janjati	2	HF06	137.5	120	88.5	75	13	10	16	13	overweight	overweight	1	1	16	32	9	20
P049	1	70	Primary	Janjati	2	HF10	140	135	87.5	85	12	8	16	7	normal	overweight	1	0	16		10
P050	2	49	secondary or higher	Janjati	2	HF10	127.5	133	92	86.5	13	10	21	21	overweight	overweight	1	0	16	22	10	11
P051	1	62	Illiterate	Brahmin/chhetri	2	HF06	143	133.5	93.5	85	13	8	18	13	normal	normal	1	0	16	18	9	9
P052	2	64	secondary or higher	Janjati	2	HF09	122	130	78	80	11	7	21	15	normal	normal	1	1	16	20	9	13
P053	2	69	Primary	Brahmin/chhetri	2	HF06	146.5	151.5	98	72	13	6	14	12	overweight	overweight	0	0	16	16	10	9
P054	1	52	Illiterate	Janjati	2	HF11	126	126	89	90.5	11	10	0	14	normal	normal	0	1	16	16	11	9
P055	2	64	Primary	Janjati	2	HF09	126	115	67.5	80	12	8	13	7	normal	overweight	1	1	16	38	9	29
P056	1	66	Illiterate	Brahmin/chhetri	2	HF06	121	146	91	95.5	12	9	17	7	overweight	overweight	0	0	16	18	9	10
P057	1	52	Illiterate	Janjati	2	HF06	139	116.5	89	84	12	8	12	15	normal	normal	1	1	16	18	9	9
P058	1	71	Illiterate	Brahmin/chhetri	2	HF09	135		91		12		18			overweight		0	16		9
P059	1	75	Illiterate	Brahmin/chhetri	1	HF03	116	121.5	64	80.5	10	9	15	18	overweight	overweight	1	1	17	16	9	9
P060	1	68	Illiterate	Brahmin/chhetri	1	HF08	100.5	123	56.5	71	12	11	18	12	overweight	normal	1	1	17	16	9	9
P061	2	56	Illiterate	Brahmin/chhetri	1	HF03	118		72.5		13		18			normal		1	17		9
P062	1	59	Primary	Brahmin/chhetri	1	HF08	123.5	126.5	86	92.5	13	8	15	17	overweight	overweight	0	1	17	23	9	15
P063	2	65	Primary	Brahmin/chhetri	1	HF01	114.5	142.5	80	97.5	13	8	17	18	normal	normal	0	1	17	16	9	9
P064	1	55	Illiterate	Brahmin/chhetri	1	HF03	140	130	86	77	12	8	14	20	normal	normal	1	0	17		9
P065	1	61	Illiterate	Brahmin/chhetri	1	HF08	111.5	113	76.5	84	12	7	17	17	normal	normal	1	1	17	16	9	9
P066	1	75	Illiterate	Brahmin/chhetri	1	HF03	95.5	110	65.5	67.5	11	10	13	16	normal	normal	1	1	17	14	9	9
P067	1	71	Illiterate	Brahmin/chhetri	1	HF02	120	132	77.5	81	11	10	15	17	normal	overweight	1	1	17	16	9	9
P068	2	75	Illiterate	Brahmin/chhetri	1	HF02	141	147	87	90.5	12	10	15	16	overweight	overweight	0	0	17	21	9	12
P069	1	48	secondary or higher	Brahmin/chhetri	1	HF04	114		86.5		12		22			normal		1	17		9
P070	2	55	Illiterate	Janjati	1	HF01	131	132.5	81.5	83.5	11	8	17	21	overweight	overweight	1	1	17	17	9	9
P071	2	75	Primary	Janjati	1	HF02	106.5	113.5	77	76	11	9	13	20	normal	normal	1	1	17	18	9	10
P072	1	52	Primary	Brahmin/chhetri	1	HF04	134.5		84.5		12		18			normal		1	17		9
P073	1	58	Primary	Janjati	2	HF11	121.5	126	85	85.5	11	10	15	19	overweight	overweight	1	1	17	20	9	9
P074	1	74	Illiterate	Brahmin/chhetri	2	HF06	137.5		101.5		13		11			overweight		0	17		9
P075	1	69	Illiterate	Janjati	2	HF06	130		70		13		13			overweight		1	17		9
P076	1	68	Primary	Brahmin/chhetri	2	HF11	109.5	121	62	76.5	13	9	18	15	overweight	normal	1	1	17	19	9	9
P077	1	72	Illiterate	Janjati	2	HF11	131.5	125.5	99.5	89	13	9	10	17	overweight	overweight	1	0	17	23	9	9
P078	2	71	Illiterate	Brahmin/chhetri	2	HF07	159	156	91.5	89.5	12	9	18	14	normal	normal	0	0	17	28	10	18
P079	1	69	Primary	Brahmin/chhetri	2	HF06	99	136.5	72	95	12	7	12	20	overweight	normal	0	1	17	19	9	9
P080	1	54	Illiterate	Janjati	2	HF06	109.5	137.5	64	83.5	12	8	15	18	overweight	overweight	1	1	17	18	9	9
P081	1	47	secondary or higher	Brahmin/chhetri	2	HF11	121.5	130	85.5	83	13	7	14	19	overweight	overweight	1	1	17	19	9	10
P082	2	62	Primary	Brahmin/chhetri	2	HF05	115.5	141.5	77	96	14	8	13	16	overweight	overweight	0	1	17	16	9	9
P083	1	75	Illiterate	Brahmin/chhetri	2	HF09	130.5	115	84	75	12	7	17	6	normal	normal	1	1	17	26	10	14
P084	2	70	Illiterate	Janjati	2	HF06	136	141	82	82	11	7	11	16	overweight	normal	0	1	17	17	9	9
P085	1	66	Illiterate	Janjati	2	HF05	132	155	72	77.5	11	7	14	13	normal	normal	0	1	17	20	9	9
P086	2	72	Illiterate	Dalit	2	HF05	142		75		13		15			normal		0	17		9
P087	2	62	Primary	Janjati	2	HF06	129	125	89	85	12	8	15	8	overweight	normal	1	1	17	22	9	12
P088	1	58	Illiterate	Brahmin/chhetri	2	HF06	135		87		11		14			normal		1	17		10
P089	2	62	Primary	Janjati	2	HF06	138.5	129	89	84	12	7	19	12	overweight	overweight	1	1	17	17	9	9
P090	1	61	Illiterate	Janjati	2	HF07	140.5	145	86	82	12	9	18	2	overweight	overweight	0	0	17	17	9	9
P091	1	66	Illiterate	Brahmin/chhetri	2	HF09	122	104	88.5	77	12	8	13	16	overweight	overweight	1	1	17	17	9	9
P092	2	58	secondary or higher	Brahmin/chhetri	2	HF06	125.5	120	85	77.5	13	8	15	21	overweight	normal	1	1	17	17	9	9
P093	2	62	Primary	Janjati	2	HF05	135.5	129.5	94	89.5	12	6	18	14	normal	normal	1	0	17	19	9	9
P094	1	75	Illiterate	Brahmin/chhetri	1	HF08	128.5	117	74	65	10	9	15	4	overweight	overweight	1	1	18	17	9	9
P095	1	50	Illiterate	Janjati	1	HF12	160.5	135	106	100	11	8	13	7	overweight	normal	0	0	18	20	10	11
P096	2	63	Primary	Janjati	1	HF08	152	145	97	96	12	7	17	16	overweight	overweight	0	0	18	25	9	10
P097	2	72	secondary or higher	Brahmin/chhetri	1	HF03	111.5		73		13		17			normal		1	18		9
P098	1	46	Illiterate	Brahmin/chhetri	1	HF04	128		93		11		22			normal		0	18		11
P099	2	61	secondary or higher	Brahmin/chhetri	1	HF08	127	142	81	76	12	8	13	21	overweight	overweight	0	1	18	18	13	9
P100	2	75	Illiterate	Janjati	1	HF08	146	129.5	82.5	72	14	11	15	15	normal	normal	1	0	18	19	9	9
P101	1	61	Illiterate	Brahmin/chhetri	1	HF04	110.5	125	83.5	75	13	6	15	9	overweight	normal	1	1	18	16	10	10
P102	2	70	Illiterate	Brahmin/chhetri	1	HF08	170		99		10		19			normal		0	18		11
P103	2	50	secondary or higher	Janjati	1	HF02	117	105.5	77	66.5	12	8	19	20	normal	overweight	1	1	18	18	9	9
P104	2	73	Illiterate	Brahmin/chhetri	1	HF04	185.5	150	88.5	100	13	9	17	9	normal	normal	0	0	18	30	9	18
P105	2	48	secondary or higher	Janjati	1	HF03	128.5	141.5	89	91.5	13	8	14	20	overweight	overweight	0	1	18	16	10	9
P106	1	53	Illiterate	Janjati	1	HF12	142.5	147.5	92.5	95	13	8	18	16	overweight	overweight	0	0	18	15	9	10
P107	2	68	Illiterate	Janjati	1	HF08	129		84.5		12		13			overweight		1	18		9
P108	1	75	Illiterate	Janjati	1	HF03	108.5	106.5	65.5	61.5	14	10	12	16	normal	normal	1	1	18	24	9	17
P109	2	69	Illiterate	Brahmin/chhetri	1	HF08	138	142.5	78	87.5	12	10	14	16	normal	normal	0	1	18	19	13	9
P110	2	37	Primary	Brahmin/chhetri	1	HF08	128	128.5	86	88.5	12	8	10	0	normal	normal	1	1	18	22	9	11
P111	1	61	Primary	Brahmin/chhetri	1	HF01	100	113	72.5	82	10	7	15	21	overweight	normal	1	1	18	17	9	9
P112	1	49	Illiterate	Janjati	1	HF08	123	108.5	84	77	11	10	0	18	overweight	overweight	1	1	18	18	10	10
P113	2	60	Primary	Janjati	2	HF09	121.5	130	88	80	12	7	14	20	overweight	overweight	1	1	18	22	10	11
P114	1	60	Illiterate	Janjati	2	HF09	106	135	70	85	12	7	19	10	normal	normal	1	1	18	33	9	20
P115	2	67	Primary	Janjati	2	HF06	122.5	125	71.5	75	14	8	17	14	overweight	overweight	1	1	18	29	9	19
P116	1	63	Illiterate	Brahmin/chhetri	2	HF06	142	148.5	91	101	11	7	15	17	overweight	overweight	0	0	18	17	10	9
P117	2	59	Illiterate	Janjati	2	HF09	139.5	147	89.5	94	13	8	12	19	overweight	overweight	0	1	18	17	10	9
P118	1	69	Illiterate	Janjati	2	HF09	114.5	119	67.5	72.5	13	7	14	0	normal	normal	1	1	18	17	9	9
P119	2	68	Primary	Brahmin/chhetri	2	HF06	136	115	76	70	12	9	14	12	overweight	overweight	1	1	18	26	11	13
P120	2	51	Primary	Janjati	2	HF07	107.5		77.5		12		21			normal		1	18		9
P121	1	71	Illiterate	Janjati	2	HF09	118.5	120	75	65	12	7	2	9	normal	normal	1	1	18	27	9	20
P122	2	61	Illiterate	Brahmin/chhetri	2	HF11	124	142.5	92.5	93.5	12	10	14	19	overweight	normal	0	0	18	21	9	9
P123	2	47	Primary	Janjati	2	HF09	134	142.5	81.5	85.5	13	8	18	15	overweight	normal	0	1	18	23	9	12
P124	2	75	Primary	Janjati	2	HF09	124.5	135	70	75	12	5	19	7	overweight	overweight	1	1	18	35	9	20
P125	2	54	secondary or higher	Janjati	2	HF06	139.5	151.5	91	99.5	12	10	15	17	overweight	overweight	0	0	18	19	9	10
P126	1	44	Illiterate	Janjati	2	HF06	117	120	80	76.5	12	6	16	14	overweight	overweight	1	1	18	19	9	10
P127	1	66	Illiterate	Dalit	2	HF06	142.5		82		11		13			normal		0	18		9
P128	1	60	Primary	Janjati	2	HF07	123	123.5	66.5	75	12	8	13	20	overweight	overweight	1	1	18	21	9	9
P129	1	71	secondary or higher	Brahmin/chhetri	2	HF07	141	145.5	88	89.5	14	6	21	20	overweight	overweight	0	0	18	17	9	10
P130	1	52	Primary	Janjati	2	HF10	136.5		82		10		19			overweight		1	18		10
P131	1	75	Illiterate	Janjati	2	HF10	144.5	135.5	79.5	95.5	12	11	16	19	overweight	overweight	0	0	18		9
P132	2	75	Illiterate	Janjati	2	HF09	159	165	92	95	13	7	14	3	overweight	normal	0	0	18	41	10	28
P133	2	72	Primary	Dalit	2	HF05	129	146.5	75.5	82.5	13	9	18	15	overweight	overweight	0	1	18	20	9	9
P134	2	74	Illiterate	Janjati	2	HF09	106.5	110.5	69	77.5	11	7	12	15	normal	normal	1	1	18	22	9	13
P135	1	73	Illiterate	Janjati	2	HF10	143	131.5	97	63	12	8	13	8	normal	overweight	1	0	18	23	12	13
P136	1	75	Illiterate	Janjati	2	HF06	113	130	77	80	14	8	15	11	overweight	overweight	1	1	18	33	9	21
P137	2	65	Primary	Janjati	2	HF06	129	119	88	84	12	11	16	20	normal	overweight	1	1	18	16	9	9
P138	1	46	Illiterate	Janjati	2	HF09	141.5	125	94.5	70	13	9	20	16	overweight	overweight	1	0	18	33	9	21
P139	2	73	Illiterate	Brahmin/chhetri	2	HF11	174.5	124	114.5	75.5	11	8	18	18	normal	normal	1	0	18	18	11	9
P140	2	62	secondary or higher	Brahmin/chhetri	2	HF05	139.5	131	81.5	73	12	6	21	20	overweight	overweight	1	1	18	19	9	10
P141	2	61	Primary	Dalit	2	HF05	106	123.5	68.5	83.5	11	9	12	11	overweight	normal	1	1	18	17	9	12
P142	2	47	secondary or higher	Brahmin/chhetri	2	HF05	120	135.5	85	88	11	9	14	20	overweight	overweight	1	1	18	21	9	9
P143	1	66	Primary	Brahmin/chhetri	2	HF06	124	155	77.5	95	11	8	18	18	normal	normal	0	1	18	15	10	10
P144	1	74	Illiterate	Brahmin/chhetri	2	HF09	115.5	125	87	90	12	8	14	14	overweight	overweight	0	1	18	18	10	11
P145	1	64	Illiterate	Janjati	2	HF10	131	116	87.5	71	12	7	14	14	normal	normal	1	1	18	18	9	10
P146	2	64	Primary	Dalit	2	HF11	144	168.5	87.5	93.5	9	10	17	14	normal	normal	0	0	18	20	9	10
P147	2	68	Primary	Brahmin/chhetri	2	HF06	142.5		91.5		12		15			overweight		0	18		9
P148	2	68	Illiterate	Janjati	2	HF06	130	120	84	75	10	7	11	7	normal	normal	1	1	18	29	9	16
P149	1	67	Primary	Janjati	2	HF11	131.5	125.5	78	65.5	13	9	14	19	overweight	overweight	1	1	18	22	10	11
P150	2	68	secondary or higher	Brahmin/chhetri	2	HF11	137.5	121.5	88.5	78.5	12	8	14	19	normal	overweight	1	1	18	19	9	9
P151	2	63	secondary or higher	Janjati	2	HF09	154		85		14		17			overweight		0	18		9
P152	1	66	Illiterate	Brahmin/chhetri	2	HF09	112	120	71.5	75	13	8	17	11	overweight	overweight	1	1	18	21	9	14
P153	1	49	Illiterate	Brahmin/chhetri	1	HF03	114.5	130.5	66.5	84.5	12	8	13	0	overweight	overweight	1	1	19		9
P154	1	64	Illiterate	Brahmin/chhetri	1	HF08	157.5	120.5	91	74.5	13	11	20	13	overweight	overweight	1	0	19	20	9	12
P155	1	59	Primary	Janjati	1	HF12	144.5	161	89	87	11	11	15	19	normal	overweight	0	0	19	18	9	10
P156	2	69	Primary	Brahmin/chhetri	1	HF03	143.5		96		13		16			normal		0	19		10
P157	1	61	Illiterate	Janjati	1	HF12	144.5	159	101	100.5	11	8	13	14	normal	normal	0	0	19		10
P158	1	48	secondary or higher	Janjati	1	HF03	125.5	124.5	93.5	90	13	7	16	18	overweight	overweight	0	0	19	20	10	10
P159	1	66	Illiterate	Brahmin/chhetri	1	HF08	106.5	116.5	65.5	66	12	8	17	17	overweight	overweight	1	1	19	18	11	10
P160	2	58	Illiterate	Brahmin/chhetri	1	HF08	133		70		13		4			overweight		1	19		14
P161	2	43	Primary	Janjati	1	HF01	136.5	126	99	84.5	12	8	14	20	overweight	overweight	1	0	19	17	11	9
P162	2	55	Illiterate	Janjati	1	HF12	139.5	121	95	73.5	12	5	12	19	normal	overweight	1	0	19	17	10	9
P163	1	75	Illiterate	Janjati	1	HF08	121.5	126	78	72.5	12	9	16	12	overweight	overweight	1	1	19	20	9	12
P164	2	46	Primary	Janjati	1	HF01	114	126.5	89.5	91	11	10	15	21	normal	normal	0	1	19	20	9	9
P165	2	48	secondary or higher	Brahmin/chhetri	1	HF03	118	125.5	84.5	92.5	12	6	22	18	normal	normal	0	1	19	17	9	9
P166	2	72	Primary	Brahmin/chhetri	1	HF04	133.5	116.5	74	81.5	12	7	12	20	normal	normal	1	1	19	17	9	9
P167	2	50	secondary or higher	Dalit	1	HF04	160		89.5		12		19			overweight		0	19		11
P168	2	58	Primary	Janjati	1	HF03	126.5	142	91	101	14	6	18	19	normal	normal	0	0	19	19	12	9
P169	2	59	secondary or higher	Brahmin/chhetri	1	HF03	129.5	137.5	85.5	90	13	8	19	20	normal	normal	0	1	19	16	10	9
P170	1	61	Illiterate	Janjati	1	HF03	138.5		92.5		13		10			normal		0	19		10
P171	1	68	Primary	Brahmin/chhetri	1	HF04	130	110	89.5	72	14	8	13	17	overweight	overweight	1	1	19	19	13	10
P172	1	63	Illiterate	Janjati	1	HF08	132	136	72.5	81	12	9	14	16	overweight	overweight	1	1	19	18	9	9
P173	1	50	Illiterate	Dalit	1	HF08	122	120.5	81	89	14	10	15	8	overweight	overweight	1	1	19	24	10	15
P174	2	49	Primary	Janjati	2	HF07	128	125	76	70.5	12	8	18	16	overweight	overweight	1	1	19	19	12	9
P175	1	53	secondary or higher	Janjati	2	HF06	132	131	89.5	90	12	6	15	13	overweight	overweight	0	1	19	24	10	13
P176	1	61	Illiterate	Janjati	2	HF09	130		86		12		11			normal		1	19		10
P177	1	67	Illiterate	Brahmin/chhetri	2	HF06	136	146	88	82	12	6	14	13	overweight	overweight	0	1	19	15	10	9
P178	2	56	secondary or higher	Brahmin/chhetri	2	HF07	125	129.5	81	73	13	7	17	21	normal	normal	1	1	19	20	11	9
P179	2	64	Primary	Janjati	2	HF06	144.5		97.5		13		14			normal		0	19		9
P180	2	66	secondary or higher	Janjati	2	HF11	111	120	69	76.5	12	9	16	17	overweight	overweight	1	1	19	20	11	10
P181	2	73	Primary	Brahmin/chhetri	2	HF07	136.5	155.5	66.5	82	12	9	17	15	normal	normal	0	1	19	14	9	9
P182	2	60	Primary	Janjati	2	HF06	121.5	142	73	83.5	14	8	16	20	overweight	overweight	0	1	19	22	11	13
P183	2	75	Illiterate	Janjati	2	HF09	136		69.5		13		18			normal		1	19		9
P184	2	71	Primary	Brahmin/chhetri	2	HF07	131.5	159.5	78.5	93	13	8	14	17	normal	overweight	0	1	19	17	12	9
P185	2	53	Primary	Brahmin/chhetri	2	HF11	135	139	94	89.5	11	8	14	20	normal	normal	1	0	19	16	9	9
P186	2	63	secondary or higher	Janjati	2	HF10	129.5	120	81	70	12	9	19	15	overweight	overweight	1	1	19	37	10	24
P187	1	75	Illiterate	Janjati	2	HF09	130	150	56	95	13	9	9	16	overweight	normal	0	1	19	20	10	10
P188	2	37	Illiterate	Janjati	2	HF11	139.5	143.5	107.5	100	12	10	19	17	overweight	overweight	0	0	19	24	9	12
P189	2	66	Illiterate	Dalit	2	HF05	139	129.5	85	82.5	12	10	14	10	normal	normal	1	1	19	20	12	11
P190	1	62	Illiterate	Janjati	2	HF09	106	110	70	70	13	9	16	11	overweight	overweight	1	1	19	30	10	19
P191	1	64	Illiterate	Brahmin/chhetri	2	HF09	119	129	79.5	87.5	14	7	14	16	normal	normal	1	1	19	20	11	14
P192	1	46	Primary	Dalit	2	HF09	141.5	140	89.5	80	15	9	18	17	overweight	overweight	0	0	19	26	9	14
P193	2	64	Primary	Janjati	2	HF09	126	115	66	75	15	7	15	6	overweight	overweight	1	1	19	30	9	20
P194	2	44	secondary or higher	Janjati	2	HF05	149.5	160	93.5	94	13	6	18	19	normal	normal	0	0	19	22	11	9
P195	1	61	Illiterate	Janjati	2	HF09	120.5	125	74.5	75	12	8	11	11	overweight	normal	1	1	19	22	10	15
P196	2	69	Illiterate	Dalit	2	HF11	119	131	84	73	14	7	14	17	overweight	overweight	1	1	19	18	11	9
P197	1	58	Primary	Brahmin/chhetri	2	HF07	154	140.5	83.5	80.5	11	7	15	15	overweight	overweight	0	0	19	20	11	13
P198	2	61	secondary or higher	Janjati	2	HF11	117.5	135.5	78.5	79	13	13	18	17	normal	normal	1	1	19	17	11	9
P199	1	55	Primary	Brahmin/chhetri	2	HF06	120.5	115	81	75	11	9	18	9	overweight	overweight	1	1	19	34	10	18
P200	1	61	Illiterate	Janjati	2	HF09	159	145	92	75	12	7	11	15	normal	normal	0	0	19		10
P201	2	53	secondary or higher	Janjati	2	HF09	128	125	94	70	11	8	14	15	overweight	normal	1	0	19	32	9	19
P202	1	60	Illiterate	Janjati	2	HF05	120.5	122.5	76	81	10	10	14	16	overweight	overweight	1	1	19	21	11	10
P203	2	67	Primary	Brahmin/chhetri	1	HF04	121.5	142	81	94.5	11	5	16	17	overweight	overweight	0	1	20	17	12	9
P204	1	56	Illiterate	Janjati	1	HF02	107.5	109.5	80	81.5	13	9	12	14	overweight	overweight	1	1	20	16	9	9
P205	1	54	secondary or higher	Janjati	1	HF08	143.5	117	80	70	13	8	13	20	overweight	overweight	1	0	20	19	15	11
P206	2	61	Illiterate	Dalit	1	HF08	145	141.5	88	83.5	12	8	17	9	overweight	overweight	0	0	20	18	11	9
P207	2	67	Illiterate	Dalit	1	HF08	145	141.5	78.5	76.5	12	10	17	6	overweight	overweight	0	0	20	27	11	16
P208	1	69	Illiterate	Janjati	1	HF02	112.5	133	70	77	11	4	14	15	overweight	overweight	1	1	20	17	11	9
P209	1	60	Primary	Janjati	1	HF02	130.5	139	90.5	93	12	7	15	14	normal	normal	0	0	20	16	12	9
P210	1	68	Illiterate	Brahmin/chhetri	1	HF08	146	167	81.5	89	13	7	15	13	normal	normal	0	0	20	16	9	9
P211	1	54	Illiterate	Janjati	1	HF08	168.5	140	98	90	11	9	17	14	overweight	overweight	0	0	20	25	11	17
P212	2	70	Primary	Janjati	1	HF03	162.5	127.5	97	74	13	10	17	21	normal	overweight	1	0	20	18	10	9
P213	1	73	Illiterate	Janjati	1	HF03	104.5	129.5	63	80.5	13	10	13	16	normal	normal	1	1	20	19	13	12
P214	1	46	Primary	Janjati	1	HF12	97	100.5	62	68	13	5	14	18	overweight	overweight	1	1	20	17	10	9
P215	1	71	Illiterate	Brahmin/chhetri	1	HF08	134	141	81	77	11	11	4	16	normal	normal	0	1	20	18	14	10
P216	1	45	Illiterate	Janjati	1	HF01	120	129	86	83	12	9	13	17	overweight	overweight	1	1	20	18	10	9
P217	2	46	Illiterate	Janjati	1	HF12	139	145	96	97	13	8	12	15	overweight	normal	0	0	20	22	11	11
P218	2	71	Primary	Janjati	1	HF08	148	152	65	64	12	9	13	20	normal	normal	0	0	20	19	9	9
P219	2	57	Primary	Brahmin/chhetri	1	HF08	148.5	129	87	76	12	7	17	16	overweight	overweight	1	0	20	18	12	11
P220	1	49	Primary	Brahmin/chhetri	1	HF02	122.5	124	84	83.5	11	11	17	18	overweight	overweight	1	1	20	17	10	9
P221	2	63	secondary or higher	Brahmin/chhetri	1	HF08	136.5	144	70.5	90	12	9	18	18	overweight	normal	0	1	20	17	12	10
P222	2	62	Primary	Brahmin/chhetri	1	HF08	135.5	151.5	90.5	102	13	9	17	18	overweight	overweight	0	0	20	18	11	10
P223	1	63	Illiterate	Brahmin/chhetri	1	HF04	102.5	110	71.5	65	13	8	17	16	overweight	overweight	1	1	20	27	12	15
P224	2	75	Illiterate	Dalit	2	HF05	120	133	73.5	80.5	12	5	16	14	overweight	overweight	1	1	20		11
P225	1	58	Illiterate	Janjati	2	HF10	135.5	106	94	72.5	13	9	6	7	overweight	overweight	1	0	20	23	12	15
P226	1	62	Primary	Janjati	2	HF07	153	156	98	100	12	8	15	7	normal	overweight	0	0	20		10
P227	2	75	Illiterate	Brahmin/chhetri	2	HF06	167	145	89	100	12	8	14	12	normal	normal	0	0	20	35	9	22
P228	2	59	secondary or higher	Janjati	2	HF09	126.5	140	82	70	12	8	19	8	normal	normal	0	1	20	41	11	25
P229	2	53	secondary or higher	Janjati	2	HF09	142.5		85		11		20			normal		0	20		9
P230	2	58	Primary	Janjati	2	HF09	131	130	87	125	12	9	21	14	overweight	overweight	0	1	20	27	9	14
P231	2	59	Primary	Janjati	2	HF06	135.5	132	94	84.5	11	7	16	6	overweight	overweight	1	0	20	23	10	13
P232	1	69	Illiterate	Janjati	2	HF10	137	122.5	92.5	97.5	10	9	16	8	normal	normal	0	0	20		9
P233	2	61	secondary or higher	Janjati	2	HF11	143	137	101	86.5	11	10	21	19	overweight	overweight	1	0	20	20	10	9
P234	1	73	Illiterate	Janjati	2	HF10	132.5	165.5	84	92.5	13	8	11	8	normal	normal	0	1	20	20	11	11
P235	1	51	secondary or higher	Brahmin/chhetri	2	HF09	120.5	130	74.5	75	11	7	17	15	overweight	overweight	1	1	20	21	10	13
P236	2	68	Primary	Janjati	2	HF05	116.5	133.5	74	88	15	10	17	15	normal	normal	1	1	20		11
P237	2	57	Illiterate	Janjati	2	HF06	153.5		66		12		18			overweight		0	20		9
P238	1	75	Illiterate	Janjati	2	HF06	95	120	72.5	80	12	7	13	2	normal	normal	1	1	20	27	12	19
P239	1	45	Primary	Brahmin/chhetri	2	HF09	135.5	135	94.5	75	11	9	15	14	overweight	overweight	1	0	20	26	12	14
P240	2	70	secondary or higher	Brahmin/chhetri	2	HF07	94	105	62	79.5	12	6	20	21	normal	normal	1	1	20	17	14	9
P241	2	75	secondary or higher	Janjati	2	HF10	137.5		80.5		12		16			overweight		1	20		11
P242	1	49	secondary or higher	Brahmin/chhetri	2	HF09	129.5	105	84.5	75	12	8	17	20	normal	normal	1	1	20	29	13	20
P243	1	75	Illiterate	Brahmin/chhetri	2	HF11	139.5	114.5	81	67	12	10	12	9	normal	normal	1	1	20	24	11	14
P244	1	71	Illiterate	Janjati	2	HF09	132.5	135	75.5	95	12	7	17	7	normal	normal	0	1	20	29	12	18
P245	2	72	secondary or higher	Brahmin/chhetri	2	HF09	114	121	68	71	12	7	19	20	normal	normal	1	1	20	23	9	12
P246	2	47	Primary	Brahmin/chhetri	1	HF08	137.5	156.5	90	97.5	12	8	15	19	overweight	overweight	0	0	21	23	10	11
P247	1	61	Illiterate	Brahmin/chhetri	1	HF08	141.5	142.5	87.5	86.5	12	8	14	8	overweight	overweight	0	0	21	17	13	12
P248	1	61	Illiterate	Brahmin/chhetri	1	HF02	122.5	128.5	87	92.5	12	8	15	19	overweight	normal	0	1	21	16	12	9
P249	1	64	Primary	Brahmin/chhetri	1	HF01	116.5	131.5	86	90	11	8	14	17	overweight	overweight	0	1	21	17	12	9
P250	1	57	Illiterate	Brahmin/chhetri	1	HF04	136.5	145	93.5	95	14	9	20	15	overweight	overweight	0	0	21	20	11	10
P251	2	53	secondary or higher	Brahmin/chhetri	1	HF03	125.5		74		11		15			overweight		1	21		13
P252	1	68	Illiterate	Brahmin/chhetri	1	HF08	156	169	93	88	12	5	14	12	overweight	overweight	0	0	21	24	12	12
P253	1	61	Primary	Brahmin/chhetri	1	HF08	132	132.5	83	78.5	11	8	18	6	overweight	overweight	1	1	21	17	9	10
P254	1	47	Illiterate	Janjati	1	HF08	142.5	124.5	98.5	85	10	10	12	14	normal	normal	1	0	21	17	10	9
P255	2	61	Illiterate	Janjati	1	HF01	121.5	124.5	79.5	80.5	14	7	16	19	overweight	overweight	1	1	21	20	12	13
P256	1	67	Illiterate	Brahmin/chhetri	2	HF06	115	120	77.5	75	10	9	11	9	overweight	overweight	1	1	21	35	12	23
P257	2	64	Illiterate	Brahmin/chhetri	2	HF11	128.5	111	88.5	86.5	11	7	0	14	normal	overweight	1	1	21	20	11	9
P258	2	53	secondary or higher	Brahmin/chhetri	2	HF09	118.5	125	77	70	10	9	18	15	overweight	overweight	1	1	21	23	11	15
P259	2	36	secondary or higher	Janjati	2	HF09	121.5	135	80.5	90	11	4	22	13	normal	overweight	0	1	21		11
P260	1	66	Illiterate	Janjati	2	HF10	125.5	115	87	70	12	7	13	4	normal	overweight	1	1	21	30	9	18
P261	2	56	secondary or higher	Janjati	2	HF06	131	125	77	80	12	10	21	11	overweight	overweight	1	1	21	26	12	16
P262	1	71	Illiterate	Brahmin/chhetri	2	HF05	129.5	131.5	81.5	88.5	12	10	15	9	overweight	overweight	1	1	21	23	12	12
P263	2	62	Primary	Janjati	2	HF10	167	154	88.5	92	12	11	17	16	overweight	overweight	0	0	21	21	12	12
P264	2	75	Illiterate	Janjati	2	HF09	120.5	150.5	83	100	13	9	17	16	normal	overweight	0	1	21	15	13	9
P265	1	47	Illiterate	Janjati	2	HF10	132.5	140	92.5	95	12	7	8	9	overweight	normal	0	0	21	35	11	23
P266	1	53	Primary	Janjati	2	HF09	118.5	145.5	88.5	89	13	10	15	21	overweight	normal	0	1	21	21	11	12
P267	1	64	Illiterate	Brahmin/chhetri	2	HF07	109.5	116	73.5	78.5	13	6	17	16	normal	normal	1	1	21	17	13	9
P268	2	66	secondary or higher	Brahmin/chhetri	2	HF11	135.5	140	77.5	79	12	6	22	21	overweight	overweight	0	1	21	18	11	9
P269	1	71	Illiterate	Brahmin/chhetri	2	HF11	132	117	88	82.5	12	8	0	10	normal	normal	1	1	21	27	15	16
P270	2	71	Primary	Janjati	2	HF09	120.5	131	83	91.5	14	8	18	10	normal	overweight	0	1	21	22	11	12
P271	1	33	secondary or higher	Brahmin/chhetri	2	HF09	143	135	96	90	12	8	15	21	overweight	overweight	0	0	21	26	13	15
P272	2	65	Primary	Janjati	2	HF09	150	127.5	91.5	77.5	10	8	14	19	normal	normal	1	0	21	23	11	9
P273	1	50	secondary or higher	Janjati	2	HF09	100	94.5	66	58	13	9	18	16	overweight	overweight	1	1	21	19	11	12
P274	2	71	Primary	Janjati	2	HF11	148	141	85.5	78.5	10	10	19	19	normal	overweight	0	0	21	19	12	9
P275	2	52	Primary	Janjati	2	HF06	156.5	140.5	111	96.5	14	8	16	18	overweight	normal	0	0	21	19	9	9
P276	1	57	Illiterate	Brahmin/chhetri	1	HF04	107	108	81	76.5	12	10	16	16	overweight	overweight	1	1	22	19	14	10
P277	1	59	Primary	Brahmin/chhetri	1	HF08	115.5	130	87.5	97.5	13	9	12	9	normal	normal	0	1	22	21	12	10
P278	1	67	Primary	Janjati	1	HF12	133.5	136	95	84.5	12	6	16	19	overweight	overweight	1	0	22	20	10	11
P279	1	53	Primary	Janjati	1	HF08	155.5	138	94	89	12	9	15	15	overweight	overweight	1	0	22	22	12	10
P280	2	68	Primary	Janjati	1	HF12	139.5	163.5	82.5	104	11	6	17	9	normal	normal	0	1	22	35	17	26
P281	1	47	Illiterate	Janjati	1	HF12	120	125	69	80	10	8	15	20	overweight	overweight	1	1	22	27	10	10
P282	1	57	Illiterate	Dalit	1	HF08	127.5	121	85.5	85	12	7	18	20	normal	overweight	1	1	22	17	13	9
P283	1	55	Illiterate	Brahmin/chhetri	1	HF04	134	151	94	99	13	7	14	13	overweight	overweight	0	0	22	21	13	11
P284	2	64	Primary	Brahmin/chhetri	1	HF08	122.5	102.5	84.5	75	12	9	16	20	overweight	overweight	1	1	22	27	12	15
P285	1	64	Illiterate	Brahmin/chhetri	2	HF06	148	172	96	93	11	7	16	22	overweight	overweight	0	0	22	18	12	10
P286	1	57	Illiterate	Janjati	2	HF06	109.5	125	75.5	80	13	7	14	8	overweight	normal	1	1	22	36	12	23
P287	2	66	Illiterate	Brahmin/chhetri	2	HF06	130.5	125	85	75	11	9	16	13	overweight	overweight	1	1	22	30	11	19
P288	2	58	secondary or higher	Janjati	2	HF10	142	142	93.5	82	11	9	15	17	overweight	overweight	0	0	22	22	13	12
P289	1	66	Illiterate	Janjati	2	HF06	131	121.5	93	68.5	11	9	16	19	overweight	overweight	1	0	22	18	13	10
P290	2	62	Illiterate	Brahmin/chhetri	2	HF11	127.5	129.5	97.5	91	12	7	18	20	normal	overweight	0	0	22	20	16	11
P291	2	38	Illiterate	Brahmin/chhetri	2	HF11	156		104		11		17			overweight		0	22		12
P292	1	67	Illiterate	Janjati	2	HF09	111.5	130	68	80	12	6	12	7	normal	normal	1	1	22	36	11	26
P293	1	61	Illiterate	Brahmin/chhetri	2	HF11	134.5	114.5	81	71.5	11	5	19	13	normal	normal	1	1	22	18	12	9
P294	1	55	secondary or higher	Brahmin/chhetri	1	HF08	121.5	118.5	87.5	90	11	7	14	22	overweight	overweight	0	1	23	18	14	9
P295	2	69	secondary or higher	Brahmin/chhetri	1	HF04	114.5	122	88	84.5	12	8	17	14	overweight	overweight	1	1	23	19	10	9
P296	1	71	Illiterate	Janjati	1	HF04	130		74.5		14		22			normal		1	23		12
P297	2	75	Illiterate	Brahmin/chhetri	1	HF08	154.5	120	76.5	73	11	8	4	14	overweight	overweight	1	0	23	14	15	9
P298	2	63	Primary	Brahmin/chhetri	1	HF08	126	147	80	89.5	11	10	21	15	normal	normal	0	1	23	18	14	11
P299	2	37		Brahmin/chhetri	1	HF08	217	212	126	130.5	12	9	18	17	overweight	overweight	0	0	23		16
P300	2	63	secondary or higher	Janjati	1	HF08	136	129	81.5	86	13	7	17	21	normal	normal	1	1	23	18	15	10
P301	2	75	Illiterate	Janjati	2	HF09	146.5	144	84.5	96.5	12	10	18	18	normal	normal	0	0	23	30	13	21
P302	1	75	Illiterate	Brahmin/chhetri	2	HF09	113	123.5	81	81.5	12	10	16	12	normal	normal	1	1	23	23	11	13
P303	1	64	Illiterate	Brahmin/chhetri	2	HF11	137	135	75.5	83	14	9	19	16	normal	normal	1	1	23	19	12	10
P304	2	56	secondary or higher	Brahmin/chhetri	2	HF06	122.5	134.5	83	100.5	10	7	21	13	normal	normal	0	1	23	19	14	11
P305	1	67	Illiterate	Brahmin/chhetri	2	HF11	117.5	113.5	85	75.5	13	10	14	13	normal	normal	1	1	23	19	13	9
P306	1	59	Illiterate	Brahmin/chhetri	2	HF11	115	105.5	69.5	56.5	11	10	2	15	overweight	overweight	1	1	23	21	15	9
P307	1	68	Illiterate	Janjati	2	HF06	128.5	135	71.5	85.5	12	9	15	18	overweight	overweight	1	1	23	17	13	10
P308	2	65	secondary or higher	Brahmin/chhetri	2	HF05	142	126	86	80	10	5	18	19	normal	normal	1	0	23	29	12	13
P309	2	61	Illiterate	Janjati	2	HF09	132.5	125	81	85	12	8	14	18	normal	normal	1	1	23	22	15	13
P310	1	71	Illiterate	Dalit	2	HF11	128	111.5	85.5	72.5	11	10	16	11	normal	normal	1	1	23	19	16	11
P311	1	72	Primary	Brahmin/chhetri	2	HF07	124	142	79.5	79	12	9	13	15	overweight	overweight	0	1	23	19	14	10
P312	1	47	secondary or higher	Janjati	1	HF04	144		99		12		21			normal		0	24		14
P313	2	71	Illiterate	Janjati	1	HF03	146.5		97		11		8			normal		0	24		18
P314	2	75	Primary	Brahmin/chhetri	1	HF08	134		90		12		16			normal		0	24		14
P315	2	75	Illiterate	Janjati	1	HF03	146.5	120	73	70.5	13	8	15	16	overweight	overweight	1	0	24	22	14	10
P316	2	57	Primary	Brahmin/chhetri	1	HF08	120.5	127.5	84.5	86	12	7	14	15	normal	normal	1	1	24	21	11	9
P317	2	73	Primary	Dalit	1	HF08	100.5	119	62	69.5	12	8	16	12	normal	normal	1	1	24	21	13	13
P318	1	73	Illiterate	Brahmin/chhetri	2	HF11	152.5	133.5	94	86	10	10	0	16	normal	normal	1	0	24	22	15	10
P319	1	63	Primary	Janjati	2	HF10	109	140	71.5	90	12	5	11	10	overweight	overweight	0	1	24	39	15	27
P320	2	75	Illiterate	Janjati	2	HF07	143.5	170	83.5	85	12	9	0	6	normal	normal	0	0	24		15
P321	1	42	Illiterate	Janjati	2	HF05	105	116	77	88	11	8	17	10	normal	overweight	1	1	24		13
P322	1	62	Illiterate	Brahmin/chhetri	2	HF11	135	102	83.5	60.5	12	9	16	7	normal	overweight	1	1	24		16
P323	1	64	Primary	Janjati	2	HF10	146.5	130	83	75	12	8	11	15	overweight	overweight	1	0	24	28	12	19
P324	1	70	Illiterate	Dalit	1	HF04	179.5	174.5	99.5	94.5	13	10	18	15	overweight	overweight	0	0	25	19	14	10
P325	1	63	Primary	Brahmin/chhetri	1	HF08	128.5	128.5	79.5	73.5	11	8	18	12	normal	normal	1	1	25	20	15	11
P326	2	40	secondary or higher	Janjati	1	HF02	148	106.5	89	77.5	11	8	15	18	overweight	overweight	1	0	25	22	12	14
P327	2	41	secondary or higher	Janjati	1	HF03	120	137.5	90.5	97.5	12	7	16	21	overweight	overweight	0	0	25	20	16	11
P328	2	71	secondary or higher	Brahmin/chhetri	1	HF08	126	113	80	79	12	9	15	12	overweight	overweight	1	1	25	23	11	9
P329	2	61	Primary	Janjati	1	HF12	139.5	127	95	89	13	7	12	18	normal	overweight	1	0	25	36	14	27
P330	1	68	Illiterate	Janjati	1	HF08	118	111	71.5	73.5	13	8	7	10	normal	overweight	1	1	25	18	16	10
P331	2	64	Primary	Brahmin/chhetri	2	HF10	143.5		94.5		11		5			overweight		0	25		14
P332	2	74	Illiterate	Janjati	1	HF08	147.5	165	90.5	100	11	10	12	12	normal	normal	0	0	26	16	17	9
P333	2	58	secondary or higher	Janjati	1	HF12	144	134.5	98	84.5	13	10	16	20	overweight	overweight	1	0	26	18	17	9
P334	2	46	Illiterate	Brahmin/chhetri	2	HF11	133	119	80	85	12	6	0	18	normal	normal	1	1	26	21	17	9
P335	1	40	Illiterate	Janjati	1	HF08	101.5	122.5	68.5	81.5	12	9	17	13	overweight	overweight	1	1	27	25	13	12
P336	1	67	Primary	Dalit	1	HF08	122.5	139	79	87.5	13	8	19	7	normal	overweight	1	1	27	21	14	10
P337	1	49	secondary or higher	Brahmin/chhetri	1	HF08	136	105.5	84.5	70.5	12	6	0	18	overweight	overweight	1	1	28	17	18	9
P338	2	54	secondary or higher	Brahmin/chhetri	2	HF11	129.5	139	79	81.5	13	8	17	19	overweight	overweight	1	1	28	20	17	10
P339	1	75	Illiterate	Janjati	1	HF08	101.5	131.5	81	76	13	8	14	7	overweight	overweight	1	1	29	24	17	13
P340	1	51	Illiterate	Janjati	2	HF11	155.5	173	84.5	88	13	8	17	10	overweight	overweight	0	0	29	22	16	10
P341	2	46	secondary or higher	Janjati	2	HF11	126.5	129	94	94	12	7	15	19	normal	normal	0	0	30	23	12	9
P342	2	56	Illiterate	Janjati	1	HF12	130.5	137.5	92	90	13	5	5	14	overweight	overweight	0	0	33	30	21	22
P343	2	55	Illiterate	Brahmin/chhetri	2	HF11	143.5		101.5		11		12			overweight		0	33		21
P344	2	71	Primary	Brahmin/chhetri	1	HF08	133.5	122	77.5	79.5	8	11	19	20	overweight	overweight	1	1	35	19	23	9
P345	2	61	secondary or higher	Brahmin/chhetri	2	HF11	156		110		13		6			overweight		0	38		23
P346	2	41	secondary or higher	Janjati	1	HF08	141	130	92	88	12	9	14	19	overweight	overweight	1	0	46	18	36	10
P347	1	41	Illiterate	Janjati	1	HF01	144	126	104	86.5	11	10	11	18	overweight	overweight	1	0
P348	2	57	Illiterate	Janjati	1	HF12	135.5	132.5	85	78.5	10	9	13	19	overweight	overweight	1	1
P349	2	52	secondary or higher	Janjati	1	HF08	142	147	103	99	12	6	12	1	overweight	overweight	0	0
P350	2	46	secondary or higher	Brahmin/chhetri	1	HF02	140	136	93	93	14	10	14	17	overweight	overweight	0	0
P351	1	58	Illiterate	Dalit	1	HF03	145	148.5	91.5	100	11	8	12	15	overweight	overweight	0	0		17		9
P352	2	47	Illiterate	Janjati	1	HF08	119.5	142.5	88.5	93.5	10	9	14	9	normal	normal	0	1
P353	1	68	Illiterate	Brahmin/chhetri	1	HF04	145	143.5	92	93.5	12	8	10	16	overweight	overweight	0	0
P354	2	50	Primary	Janjati	1	HF03	143.5	129.5	91.5	97	12	9	12	15	normal	normal	0	0
P355	2	44	secondary or higher	Janjati	1	HF12	122	146.5	92	102	9	8	17	19	normal	normal	0	0
P356	1	75	Illiterate	Brahmin/chhetri	1	HF04	181	197.5	105	115	12	9	16	11	normal	normal	0	0
P357	2	68	Primary	Janjati	1	HF12	137	134	81	76.5	12	8	14	14	normal	normal	1	1
P358	1	52	Primary	Janjati	1	HF12	164.5	188	101	132	12	6	8	15	normal	normal	0	0		30		23
P359	2	75	Illiterate	Brahmin/chhetri	1	HF03	182	133.5	99	68.5	12	8	0	12	normal	normal	1	0		18		9
P360	2	75	Illiterate	Janjati	1	HF01	164	125	95	72.5	11	9	11	14	normal	normal	1	0
P361	2	66	Primary	Janjati	1	HF08	127.5	142	90.5	98.5	10	9	12	13	normal	normal	0	0
P362	2	69	Illiterate	Janjati	1	HF04	146.5	139	82.5	80	13	8	15	19	normal	normal	1	0
P363	2	74	Primary	Janjati	1	HF12	147.5	122	81	79.5	12	7	14	17	overweight	normal	1	0		18		9
P364	1	51	secondary or higher	Brahmin/chhetri	1	HF04	134.5	145	93.5	108.5	14	10	16	21	overweight	overweight	0	0
P365	2	46	secondary or higher	Janjati	1	HF12	132.5		82		12		17			normal		1
P366	1	51	Primary	Dalit	1	HF04	198		104		13		8			normal		0
P367	1	42	Illiterate	Janjati	1	HF02	143	144.5	97.5	102.5	11	5	13	17	normal	normal	0	0
P368	2	46	secondary or higher	Janjati	1	HF03	123.5	132	98.5	97.5	14	8	18	19	overweight	overweight	0	0
P369	2	72	Primary	Janjati	1	HF12	146	127	87.5	82.5	11	9	9	21	overweight	normal	1	0		19		9
P370	2	59	Illiterate	Janjati	1	HF08	128.5	144.5	96	103	12	10	13	19	overweight	overweight	0	0
P371	1	62	Illiterate	Dalit	1	HF03	176.5		118		14		10			overweight		0
P372	1	72	Illiterate	Janjati	1	HF04	157		94		11		13			normal		0
P373	2	57	Primary	Brahmin/chhetri	1	HF03	145.5	136.5	104	96.5	13	9	15	19	overweight	overweight	0	0
P374	2	51	Primary	Janjati	1	HF12	160.5	166.5	106	110	11	9	18	20	overweight	overweight	0	0		17		9
P375	2	67	Primary	Brahmin/chhetri	1	HF04	133	140	77	80	14	8	19	16	overweight	overweight	0	1		18		12
P376	2	47	secondary or higher	Janjati	1	HF12	139.5	148.5	86.5	92.5	12	6	15	18	overweight	overweight	0	1		17		9
P377	1	41	Illiterate	Janjati	1	HF12	137	140	101	88.5	11	8	13	14	normal	overweight	0	0
P378	2	68	Illiterate	Brahmin/chhetri	1	HF04	135.5	118.5	88	89	12	8	16	11	normal	normal	1	1
P379	1	45	Illiterate	Janjati	1	HF04	135.5	143.5	99.5	102	13	11	11	13	overweight	overweight	0	0
P380	1	46	Primary	Janjati	1	HF12	139	141	89.5	87.5	12	9	14	14	overweight	overweight	0	1
P381	1	67	Illiterate	Janjati	1	HF08	135.5	146.5	90	91	11	9	3	9	normal	normal	0	0
P382	1	57	Illiterate	Janjati	1	HF08	141.5	164.5	85	99	13	8	11	8	overweight	overweight	0	0
P383	2	63	Primary	Janjati	1	HF12	142.5		92		13		5			normal		0
P384	1	75	Illiterate	Janjati	1	HF08	158.5	127	92.5	79.5	12	6	2	3	normal	normal	1	0
P385	1	67	Illiterate	Janjati	1	HF08	138.5	147	102	97	12	9	9	8	overweight	overweight	0	0		18		12
P386	1	72	Primary	Janjati	1	HF12	139.5	143	83	85	12	8	20	20	overweight		0	1		19		11
P387	2	59	Primary	Brahmin/chhetri	1	HF02	142		94.5		12		10			normal		0
P388	2	48	Primary	Janjati	1	HF12	160.5	160.5	106	88	11	8	10	14	normal	normal	0	0
P389	1	67	Illiterate	Brahmin/chhetri	1	HF04	137.5	145	83	85	11	9	17	12	normal	normal	0	1
P390	1	66	Illiterate	Brahmin/chhetri	1	HF02	171.5		106.5		13		17			overweight		0
P391	2	71	Illiterate	Janjati	1	HF04	171	133.5	101	89	11	7	4	9	normal	normal	1	0		24		16
P392	2	52	Primary	Janjati	1	HF04	136.5		90		11		17			normal		0
P393	1	65	Illiterate	Janjati	1	HF08	128	130.5	87.5	90	12	10	11	10	normal	normal	0	1
P394	1	67	Illiterate	Brahmin/chhetri	1	HF03	130.5	137.5	87.5	79	13	7	15	16	normal	normal	1	1
P395	2	70	Illiterate	Janjati	1	HF12	137.5	140	103	97	10	5	8	7	overweight	overweight	0	0
P396	1	58	Illiterate	Janjati	1	HF12	142	137	94.5	93	10	10	5	11	normal	overweight	0	0		19		12
P397	2	58	Illiterate	Janjati	1	HF12	143.5	145	89.5	87.5	10	7	5	14	normal	overweight	0	0
P398	2	71	Illiterate	Janjati	1	HF12	124	130	77	89.5	13	6	14	16	overweight	normal	1	1
P399	2	60	Primary	Brahmin/chhetri	1	HF04	135	152	99	102	12	10	17	19	overweight	overweight	0	0
P400	1	38	secondary or higher	Brahmin/chhetri	1	HF03	152.5	124	105	89.5	13	8	17	17	overweight	overweight	1	0		18		9
P401	2	60	Illiterate	Janjati	1	HF03	135.5	126	97.5	91	11	9	13	19	normal	normal	0	0
P402	1	60	Primary	Brahmin/chhetri	1	HF03	145.5	133.5	106	87	14	7	17	21	normal	normal	1	0
P403	1	71	Illiterate	Brahmin/chhetri	1	HF08	146	114	78.5	58.5	10	8	0	14	normal	normal	1	0
P404	2	55	Illiterate	Janjati	1	HF03	133.5	158.5	77	89	13	6	13	17	normal	normal	0	1
P405	1	63	Illiterate	Janjati	1	HF12	138.5	184.5	91.5	110	13	7	14	15	normal	overweight	0	0
P406	2	59	secondary or higher	Janjati	1	HF12	139.5	136	83	76.5	12	8	15	21	normal	overweight	1	1		19		10
P407	2	49	Primary	Janjati	1	HF12	125.5	158	91.5	102	11	8	15	19	overweight	overweight	0	0
P408	2	65	Primary	Janjati	1	HF04	145		94.5		12		22			overweight		0
P409	2	51	Primary	Dalit	1	HF08	142.5	152	95	102	13	8	15	16	overweight	overweight	0	0
P410	2	60	Illiterate	Janjati	1	HF12	119.5	125.5	91	88	13	6	15	15	normal	normal	1	0
P411	1	66	Primary	Brahmin/chhetri	1	HF04	135	134	93.5	93	12	7	14	14	overweight	overweight	0	0
P412	2	48	secondary or higher	Janjati	1	HF03	131	121	95.5	89	12	8	16	18	overweight	overweight	1	0
P413	2	59	Primary	Brahmin/chhetri	1	HF08	148.5	140	93.5	89	12	8	17	15	overweight	overweight	0	0
P414	2	59	Primary	Janjati	1	HF08	140.5		87.5		14		16			normal		0
P415	2	41	secondary or higher	Janjati	1	HF03	133.5	123.5	90.5	81	11	7	17	18	overweight	overweight	1	0
P416	2	62	secondary or higher	Janjati	1	HF08	153		95		11		13			overweight		0
P417	1	69	Illiterate	Brahmin/chhetri	1	HF04	158.5	150	99	95	13	11	14	12	overweight	overweight	0	0
P418	2	38	secondary or higher	Janjati	1	HF04	149	113.5	104.5	81	13	5	14	20	normal	normal	1	0		17		9
P419	1	65	Illiterate	Janjati	1	HF02	145	155	83	84	12	6	12	14	overweight	overweight	0	0
P420	2	42	Illiterate	Janjati	1	HF01	135	133	99.5	96.5	11	5	9	8	overweight	overweight	0	0
P421	2	71	Illiterate	Brahmin/chhetri	1	HF04	143.5	141.5	89.5	77	12	9	8	12	normal	normal	0	0
P422	2	70	Illiterate	Dalit	1	HF02	137	161	73	81.5	12	7	8	15	normal	normal	0	1		20		12
P423	2	70	secondary or higher	Brahmin/chhetri	1	HF04	132	118.5	92	80	14	11	16	14	normal	normal	1	0
P424	1	53	Illiterate	Brahmin/chhetri	1	HF08	133.5	108.5	90.5	73	13	9	16	14	overweight	overweight	1	0
P425	1	57	Primary	Brahmin/chhetri	1	HF01	141.5	145.5	99.5	80.5	14	7	12	15	overweight	overweight	0	0
P426	2	70	Illiterate	Janjati	1	HF03	137		92.5		12		16			normal		0
P427	2	53	secondary or higher	Dalit	1	HF04	208.5		120.5		12		0			overweight		0
P428	1	62	Illiterate	Brahmin/chhetri	1	HF03	146.5	132.5	75	72.5	14	9	14	18	normal	normal	1	0
P429	1	49	Illiterate	Janjati	1	HF08	147	157.5	89	90	12	9	5	20	overweight	overweight	0	0		15		9
P430	1	38	secondary or higher	Brahmin/chhetri	1	HF03	140	119	97.5	83	13	11	17	16	overweight	overweight	1	0		19		9
P431	1	75	Illiterate	Janjati	1	HF12	152	154	107.5	102.5	11	8	13	12	normal	normal	0	0
P432	2	37	Illiterate	Brahmin/chhetri	1	HF08	132.5	125.5	100	94	12	9	14	13	overweight	overweight	0	0
P433	2	44	secondary or higher	Janjati	1	HF12	125	129	93	93	12	6	11	20	overweight	overweight	0	0
P434	2	75	Illiterate	Brahmin/chhetri	2	HF11	130	130.5	81	80.5	13	9	15	18	normal	normal	1	1
P435	2	43	secondary or higher	Brahmin/chhetri	2	HF11	156.5	164	113	104	12	8	18	19	normal	overweight	0	0
P436	1	65	secondary or higher	Janjati	2	HF09	125	137.5	74.5	83.5	11	10	13	16	normal	normal	1	1		27		17
P437	2	51	secondary or higher	Janjati	2	HF11	137	128.5	92	82.5	11	6	17	17	overweight	overweight	1	0
P438	2	43	secondary or higher	Brahmin/chhetri	2	HF11	142.5		102.5		12		15			normal		0
P439	2	36	secondary or higher	Janjati	2	HF10	138		103.5		13		18			overweight		0
P440	1	74	Primary	Brahmin/chhetri	2	HF11	141	121	83	68	11	9	6	4	overweight	overweight	1	0
P441	1	65	Primary	Janjati	2	HF10	171	145	97.5	91	13	9	0	5	overweight	overweight	0	0
P442	2	74	Illiterate	Brahmin/chhetri	2	HF09	107	139.5	70	76	12	7	10	13	normal	normal	1	1
P443	2	33	Primary	Janjati	2	HF09	135	125	78.5	65	13	8	10	12	overweight	normal	1	1		31		20
P444	1	57	Primary	Brahmin/chhetri	2	HF10	110.5	113	77	79	13	7	15	18	overweight	overweight	1	1		21		13
P445	2	66	Primary	Janjati	2	HF10	119.5	125	89	91.5	12	6	14	15	normal	overweight	0	1
P446	2	59	secondary or higher	Janjati	2	HF10	140		91.5		13		16			overweight		0
P447	1	36	Illiterate	Janjati	2	HF11	137	118.5	110	90.5	10	6	0	10	normal	overweight	0	0
P448	2	54	Illiterate	Janjati	2	HF11	136.5	133.5	92	87	13	7	16	15	normal	normal	1	0
P449	1	56	secondary or higher	Brahmin/chhetri	2	HF10	145.5	145	94.5	90	11	9	19	13	overweight	overweight	0	0
P450	2	69	secondary or higher	Brahmin/chhetri	2	HF11	133.5		81		11		18			overweight		1
P451	2	35	secondary or higher	Janjati	2	HF11	132.5	124	93.5	87	12	8	15	19	overweight	normal	1	0
P452	2	63	Primary	Brahmin/chhetri	2	HF11	132.5		85.5		13		16			normal		1
P453	1	66	Illiterate	Brahmin/chhetri	2	HF11	139		93.5		12		5			overweight		0
P454	2	74	Primary	Brahmin/chhetri	2	HF11	137	110.5	89	73	13	8	15	12	normal	normal	1	1
P455	2	36	secondary or higher	Janjati	2	HF11	140.5		99		13		0			overweight		0
P456	1	53	Primary	Brahmin/chhetri	2	HF09	151	135	91	75	13	9	16	10	overweight	overweight	1	0
P457	1	62	Illiterate	Janjati	2	HF09	126.5	113	86.5	77.5	11	6	12	18	overweight	overweight	1	1		19		10
P458	2	59	secondary or higher	Janjati	2	HF11	162.5	156.5	99.5	94.5	10	8	0	17	normal	normal	0	0
P459	2	71	Illiterate	Janjati	2	HF06	155	157.5	92	98.5	12	8	7	0	normal	normal	0	0
P460	1	46	secondary or higher	Janjati	2	HF11	138.5	119.5	87	77	11	9	18	16	normal	normal	1	1
P461	1	52	Illiterate	Janjati	2	HF09	134	145	90.5	95	12	8	17	13	overweight	overweight	0	0
P462	1	36	Primary	Janjati	2	HF10	148.5	140	107	90	12	8	17	11	overweight	overweight	0	0
P463	2	49	secondary or higher	Brahmin/chhetri	2	HF11	133.5	131.5	92	85	12	10	21	19	overweight	overweight	1	0
P464	2	74	Primary	Janjati	2	HF07	161.5	145	101.5	94	11	6	9	10	normal	overweight	0	0
P465	1	70	Illiterate	Janjati	2	HF10	149	125	81.5	75	11	8	17	7	overweight	overweight	1	0
P466	1	75	Illiterate	Brahmin/chhetri	2	HF11	133.5	151.5	98	84.5	11	8	15	15	normal	overweight	0	0
P467	1	72	Illiterate	Janjati	2	HF10	125.5	105	87	85	12	7	9	6	normal	normal	1	1		33		25
P468	1	58	Illiterate	Brahmin/chhetri	2	HF07	141.5	141.5	87.5	94.5	12	8	13	14	overweight	overweight	0	0
P469	1	66	Illiterate	Janjati	2	HF09	159.5	151.5	84.5	77	11	10	13	20	overweight	overweight	0	0		23		13
P470	2	75	Illiterate	Janjati	2	HF09	163.5		91.5		11		13			normal		0
P471	2	57	Illiterate	Janjati	2	HF07	129.5	129	82	79.5	12	7	16	12	normal	normal	1	1
P472	2	39	secondary or higher	Janjati	2	HF09	159	151.5	122.5	107	11	10	17	21	normal	normal	0	0		19		12
P473	1	52	Primary	Brahmin/chhetri	2	HF06	131.5	130	87	70	12	9	17	9	normal	normal	1	1
P474	1	63	Illiterate	Janjati	2	HF09	138	115	90	80	12	7	13	5	normal	normal	1	0
P475	2	56	Primary	Janjati	2	HF11	135	125.5	100.5	98.5	10	8	18	15	normal	normal	0	0
P476	1	56	Illiterate	Brahmin/chhetri	2	HF11	144	143	83	79	11	8	11	12	overweight	overweight	0	0
P477	1	74	Illiterate	Janjati	2	HF10	148	161.5	93	93.5	12	8	12	4	normal	overweight	0	0
P478	1	66	Illiterate	Janjati	2	HF11	131.5	138.5	83	76	13	10	16	7	overweight	overweight	1	1
P479	1	72	Illiterate	Janjati	2	HF10	139		93		11		10			normal		0
P480	2	56	secondary or higher	Brahmin/chhetri	2	HF11	174.5	168	114.5	96.5	13	10	18	16	normal	normal	0	0
P481	2	32	Primary	Brahmin/chhetri	2	HF06	126.5		95		11		13					0
P482	1	71	Illiterate	Janjati	2	HF10	142.5	144	93	81	12	8	9	10	overweight	overweight	0	0		18		9
P483	2	75	Illiterate	Janjati	2	HF07	150.5	174.5	99.5	101	11	11	0	18	normal	normal	0	0
P484	1	63	Illiterate	Brahmin/chhetri	2	HF11	138	144	86.5	77	10	8	17	13	normal	normal	0	1
P485	1	67	Illiterate	Janjati	2	HF06	155	155	100	95	13	9	7	8	normal	normal	0	0
P486	2	64	secondary or higher	Brahmin/chhetri	2	HF11	146.5	114	90	76.5	13	11	0	18	normal	normal	1	0
P487	2	39	secondary or higher	Janjati	2	HF11	125	122.5	90	76.5	12	9	21	19	overweight	overweight	1	0
P488	1	51	Illiterate	Janjati	2	HF06	138		90.5		10		11			normal		0
P489	1	68	Illiterate	Brahmin/chhetri	2	HF11	140	117	77.5	74.5	13	6	0	10	overweight	overweight	1	0		19		10
P490	1	71	Illiterate	Janjati	2	HF06	135	145.5	88	90.5	12	8	12	8	normal	normal	0	1
P491	2	52	Primary	Janjati	2	HF06	143.5		102		12		13			overweight		0
P492	2	54	secondary or higher	Brahmin/chhetri	2	HF06	138		95		12		20			normal		0
P493	2	51	Illiterate	Brahmin/chhetri	2	HF11	154.5	142.5	94	91	11	9	0	17	overweight	overweight	0	0
P494	1	60	Illiterate	Brahmin/chhetri	2	HF06	141		102		12		17			normal		0
P495	1	73	Illiterate	Janjati	2	HF10	143	136.5	97	83	11	8	13	14	normal	normal	1	0
P496	1	71	Illiterate	Janjati	2	HF09	153.5	157	78.5	87	11	8	11	17	overweight	overweight	0	0		15		9
P497	1	60	Illiterate	Brahmin/chhetri	2	HF11	132	155	95	106	11	7	13	15	overweight	overweight	0	0
P498	2	63	Primary	Brahmin/chhetri	2	HF11	129	137.5	79.5	91	13	9	16	17	normal	normal	0	1
P499	1	48	Illiterate	Brahmin/chhetri	2	HF11	158	135.5	92.5	102.5	10	9	1	15	overweight	normal	0	0		20		9
P500	2	68	Primary	Janjati	2	HF10	143.5		87		13		16			overweight		0
P501	2	72	Illiterate	Janjati	2	HF09	128.5	131.5	92	89.5	9	8	13	11	normal	normal	1	0
P502	2	66	Primary	Janjati	2	HF10	143	125	76	75	11	6	15	16	overweight	overweight	1	0		27		15
P503	1	75	Illiterate	Dalit	2	HF05	131.5	137	83.5	95.5	12	8	2	3	overweight	overweight	0	1		18		10
P504	1	61	Illiterate	Brahmin/chhetri	2	HF09	151	146	91	97	10	7	15	16	normal	normal	0	0
P505	1	46	secondary or higher	Janjati	2	HF11	141.5	158	95	99	11	5	16	17	overweight	overweight	0	0
P506	2	61	Primary	Janjati	2	HF10	140	143.5	87	100	12	10	16	13	overweight	overweight	0	0
P507	1	57	Primary	Dalit	2	HF10	134.5	140	88.5	102	11	7	13	7	normal	overweight	0	1		36		22
P508	1	64	Illiterate	Brahmin/chhetri	2	HF11	137.5	130	93.5	72	11	7	14	11	overweight	overweight	1	0
P509	1	71	Illiterate	Brahmin/chhetri	2	HF07	133.5	181.5	73.5	86.5	12	8	15	9	normal	normal	0	1
P510	1	64	Illiterate	Brahmin/chhetri	2	HF11	144		87.5		10		0			normal		0
P511	2	45	Illiterate	Janjati	2	HF11	130	118	94	89	11	9	11	12	normal	normal	1	0
P512	1	66	Illiterate	Janjati	2	HF11	137.5	89.5	85	52	11	8	0	1	normal	overweight	1	1
P513	2	61	secondary or higher	Janjati	2	HF10	138.5	141.5	104	105	12	10	21	22	normal	normal	0	0
P514	2	48	secondary or higher	Janjati	2	HF10	139	120	92.5	80	10	4	21	7	overweight	overweight	1	0		32		19
P515	2	71	Primary	Janjati	2	HF09	143	140	93.5	95	14	9	15	10	normal	normal	0	0
P516	2	59	secondary or higher	Janjati	2	HF10	147.5	140.5	91.5	93.5	9	7	12	12	overweight	normal	0	0
P517	2	59	secondary or higher	Brahmin/chhetri	2	HF06	133.5	140	83	85	11	8	14	11	normal	normal	0	1
P518	1	53	Primary	Brahmin/chhetri	2	HF11	137	108	84.5	64.5	11	9	16	18	overweight	overweight	1	1
P519	1	36	Primary	Janjati	2	HF06	134.5	140	80.5	95	13	7	12	11	overweight	normal	0	1
P520	2	60	Primary	Janjati	2	HF11	128	131	95.5	80.5	12	9	17	15	normal	normal	1	0
